# Supplementary material for: The Relationship between Mushroom Intake and Cognitive Performance: An Epidemiological Study in the European Investigation of Cancer—Norfolk Cohort (EPIC-Norfolk)
Source: Nutrients. 2024 Jan 25;16(3):353. doi: 10.3390/nu16030353 (PMC10857520; doi:10.3390/nu16030353)
Supplement: Supplementary file 1 [file nutrients-16-00353-s001.zip]

Archive with 1 entries (1 files):
- nutrients-2777962-supplementary.pdf
